# Supplementary material for: Effect of surgical mask on fMRI signals during task and rest
Source: Commun Biol. 2022 Sep 21;5:1004. doi: 10.1038/s42003-022-03908-6 (PMC9491667; doi:10.1038/s42003-022-03908-6)
Supplement: Supplementary file 3 — Supplementary Data 1 [file 42003_2022_3908_MOESM3_ESM.xlsx]

## Sheet: 1back-0back
		PCC_Onx	PCC_ON	PCC_Offx	PCC_OFF	SFDmed_Onx	SFGmed_ON	SFGmed_OFFx	SFGmed_OFF
		0.86	0.287221	1.143	-0.633553	1.87	0.713388	2.15	0.34681						1back>0back:PCC	1back>0back:SFGmed			1back>0back:PCC	1back>0back:SFGmed
		0.86	0.378541	1.143	0.444257	1.87	0.902234	2.15	1.60121					Mask-On	0.5	0.35		Mask-On	0.715137	0.685619
		0.86	0.317488	1.143	-1.95817	1.87	0.691043	2.15	0.212892					Mask-Off	0.48	0.4		Mask-Off	0.932892	0.62221
		0.86	0.697707	1.143	0.684947	1.87	0.981992	2.15	1.24827
		0.86	0.536027	1.143	0.00841792	1.87	0.787746	2.15	-0.019597
		0.86	-0.85816	1.143	0.938836	1.87	-0.214856	2.15	0.903473
		0.86	0.503941	1.143	0.159719	1.87	0.80777	2.15	1.43152
		0.86	0.733843	1.143	0.419028	1.87	0.583869	2.15	0.616284
		0.86	0.567312	1.143	-1.20899	1.87	1.46376	2.15	0.104602
		0.86	0.604889	1.143	1.34321	1.87	1.90336	2.15	0.809222
		0.86	0.12296	1.143	-1.48837	1.87	0.536738	2.15	0.0474314
		0.86	0.0523113	1.143	0.754556	1.87	0.496774	2.15	0.634821
		0.86	0.480013	1.143	0.341975	1.87	1.42323	2.15	0.526669
		0.86	-1.02665	1.143	0.0844577	1.87	-0.318487	2.15	0.997651
		0.86	0.144496	1.143	0.0176552	1.87	-0.924641	2.15	-0.785695
		0.86	1.09468	1.143	0.762596	1.87	0.44226	2.15	0.175781
		0.86	2.47117	1.143	-0.723766	1.87	1.64403	2.15	0.299341
		0.86	0.52458	1.143	1.39326	1.87	2.40189	2.15	0.426281
		0.86	0.577692	1.143	-0.0590447	1.87	0.418518	2.15	-0.536892
		0.86	0.0992171	1.143	1.64575	1.87	0.109726	2.15	0.262715
		0.86	-0.0123238	1.143	0.223879	1.87	0.47292	2.15	0.475178
		0.86	1.75467	1.143	-0.109267	1.87	0.173821	2.15	0.956111
		0.86	0.350369	1.143	1.01039	1.87	0.207982	2.15	0.287014
		0.86	0.981637	1.143	1.44492	1.87	1.37691	2.15	0.0732742
		0.86	1.44051	1.143	1.99369	1.87	0.0880085	2.15	0.54178
		0.86	1.23576	1.143	0.744546	1.87	0.25859	2.15	0.116028
		0.86	0.885817	1.143	-0.613386	1.87	-0.264348	2.15	0.208889
		0.86	0.203998	1.143	1.3231	1.87	0.152558	2.15	0.282403
		0.86	-1.01129	1.143	0.548085	1.87	0.117705	2.15	0.307492
		0.86	1.30261	1.143	-0.388342	1.87	0.551862	2.15	0.271601
		0.86	0.66248	1.143	-0.663514	1.87	-0.329823	2.15	-0.912366
		0.86	-0.469667	1.143	1.10507	1.87	1.0428	2.15	-0.261375
		0.86	0.073037	1.143	1.59011	1.87	-0.0415565	2.15	2.09595
		0.86	0.834347	1.143	1.22245	1.87	0.278466	2.15	-0.2612
		0.86	0.937011	1.143	-0.0918054	1.87	0.670289	2.15	0.81242
		mean	0.499379		0.350477		0.560187		0.408457
		std	0.715137		0.932892		0.685619		0.62221
		mean	0.499379		0.350477		0.560187		0.408457
		std	0.715137		0.932892		0.685619		0.62221

## Sheet: 2back-0back
x	PCC_ON	x	PCC_OFF	x	SFGmed_ON	x	SFGmed_OFF	x
0.86	-0.115577	1.15	1.93835	1.85	1.8057	2.15	1.8035
0.86	1.30691	1.15	1.72649	1.85	-0.0650902	2.15	1.92164
0.86	1.36345	1.15	-0.207968	1.85	-0.0136262	2.15	-0.000618023
0.86	-0.0301911	1.15	1.80666	1.85	1.80154	2.15	1.73593
0.86	1.897	1.15	0.247271	1.85	1.94299	2.15	1.73298							2back>0back:PCC	2back>0back:SFGmed			2back>0back:PCC	2back>0back:SFGmed
0.86	-0.820858	1.15	1.69958	1.85	-0.131458	2.15	1.84073						Mask-On	0.55	0.46		Mask-On	0.756705	0.837272
0.86	0.43652	1.15	-0.180364	1.85	1.8869	2.15	1.65102						Mask-Off	0.67	0.5		Mask-Off	0.940004	0.991397
0.86	1.61111	1.15	1.15075	1.85	0.424453	2.15	-0.00301105
0.86	1.28044	1.15	-0.637653	1.85	0.873609	2.15	-0.15132
0.86	0.617652	1.15	0.509452	1.85	1.27549	2.15	-0.00668956
0.86	-0.155774	1.15	-0.611408	1.85	1.07629	2.15	0.00934236
0.86	-0.185385	1.15	0.49418	1.85	0.820369	2.15	1.78217
0.86	1.12057	1.15	-0.154313	1.85	0.87855	2.15	1.67036
0.86	-0.932295	1.15	-0.6627	1.85	-0.449018	2.15	-0.201142
0.86	0.458644	1.15	-0.416113	1.85	-0.513646	2.15	-0.665982
0.86	0.352915	1.15	0.0728659	1.85	-0.222263	2.15	-0.690577
0.86	1.20518	1.15	-0.0382466	1.85	1.79822	2.15	1.12641
0.86	1.42031	1.15	0.530702	1.85	1.55701	2.15	-0.562816
0.86	1.24621	1.15	1.7769	1.85	1.86839	2.15	1.88679
0.86	-0.49316	1.15	1.99229	1.85	-0.676401	2.15	-0.631235
0.86	-0.684101	1.15	-0.0140942	1.85	-0.710901	2.15	-0.153081
0.86	0.26426	1.15	-0.278157	1.85	0.714045	2.15	1.68444
0.86	-0.0363388	1.15	0.5424	1.85	-0.0605435	2.15	-0.218545
0.86	1.71084	1.15	1.83368	1.85	0.427076	2.15	1.98521
0.86	1.41064	1.15	1.71026	1.85	-0.0394307	2.15	0.0709546
0.86	0.62725	1.15	1.83596	1.85	-0.087402	2.15	0.460866
0.86	0.790857	1.15	1.92131	1.85	-0.663396	2.15	0.487421
0.86	0.755204	1.15	1.76863	1.85	-0.11469	2.15	0.0658962
0.86	-0.447891	1.15	1.89121	1.85	-0.0832636	2.15	-0.410457
0.86	0.61363	1.15	-0.206287	1.85	-0.117828	2.15	0.228988
0.86	0.629875	1.15	-0.314258	1.85	0.046145	2.15	-1.07068
0.86	0.569307	1.15	0.0699926	1.85	0.300032	2.15	-0.614352
0.86	0.0181775	1.15	0.498611	1.85	0.0462122	2.15	0.835146
0.86	0.881809	1.15	0.56922	1.85	0.141422	2.15	-0.500206
0.86	0.127783	1.15	-0.105328	1.85	0.0563545	2.15	-0.174088
	0.549624		0.672506		0.462809		0.502914
	0.756705		0.940004		0.837272		0.991397
	0.549624		0.672506		0.462809		0.502914
	0.756705		0.940004		0.837272		0.991397

## Sheet: 2back-1back
	x	PCC_ON	x	PCC_OFF	x	SFGmed_ON	x	SFGmed_OFF
	0.86	0.146998	1.15	-1.73849	1.85	0.208871	2.15	0.939541
	0.86	0.366454	1.15	1.73841	1.85	0.468606	2.15	0.848015
	0.86	1.09008	1.15	0.825857	1.85	1.18036	2.15	0.993191
	0.86	1.04033	1.15	1.01316	1.85	1.00903	2.15	0.601105
	0.86	0.0174511	1.15	-0.722441	1.85	0.0273648	2.15	-0.624857
	0.86	-1.73769	1.15	1.50137	1.85	-0.503689	2.15	0.0473403
	0.86	0.47633	1.15	0.063302	1.85	1.12375	2.15	0.839313
	0.86	0.838211	1.15	1.08143	1.85	1.32102	2.15	1.88254
	0.86	1.72617	1.15	-0.268562	1.85	0.0235863	2.15	1.44871
	0.86	1.00042	1.15	2.93172	1.85	1.179	2.15	0.138343							2back>1back:PCC	2back>1back:SFGmed				2back>1back:PCC	2back>1back:SFGmed
	0.86	0.414454	1.15	-2.16954	1.85	0.583451	2.15	0.119799						Mask-On	0.54	0.4			Mask-On	1.12651	0.442251
	0.86	-0.00941603	1.15	1.39899	1.85	0.463271	2.15	0.475627						Mask-Off	0.56	0.38			Mask-Off	1.10301	0.934531
	0.86	1.8483	1.15	1.86059	1.85	0.132302	2.15	1.03943
	0.86	-3.30728	1.15	0.158269	1.85	0.329042	2.15	0.696235
	0.86	1.69409	1.15	0.741103	1.85	-0.168819	2.15	-0.703936
	0.86	0.528817	1.15	1.28373	1.85	0.326312	2.15	-0.303618
	0.86	1.09527	1.15	-0.424817	1.85	0.764041	2.15	0.282529
	0.86	1.53968	1.15	2.48576	1.85	0.555683	2.15	0.950291
	0.86	1.12815	1.15	-0.514783	1.85	1.10073	2.15	-2.98051
	0.86	1.17811	1.15	1.13969	1.85	-0.253231	2.15	1.76114
	0.86	0.253157	1.15	-0.555099	1.85	0.273679	2.15	1.79701
	0.86	1.34598	1.15	1.00557	1.85	0.239547	2.15	0.903683
	0.86	0.233125	1.15	1.26213	1.85	0.255247	2.15	0.765488
	0.86	0.321232	1.15	1.04392	1.85	0.0798016	2.15	0.280591
	0.86	1.43491	1.15	1.40794	1.85	0.024205	2.15	0.329608
	0.86	0.111806	1.15	1.011	1.85	0.241696	2.15	1.18521
	0.86	1.1908	1.15	-1.16291	1.85	0.211963	2.15	0.152705
	0.86	0.890956	1.15	1.37421	1.85	0.540761	2.15	0.473335
	0.86	0.90409	1.15	0.656099	1.85	0.750009	2.15	-0.233878
	0.86	1.00008	1.15	-0.483634	1.85	0.552572	2.15	0.242985
	0.86	0.945293	1.15	0.473493	1.85	-0.238109	2.15	-1.12381
	0.86	-2.88729	1.15	0.0244717	1.85	0.101037	2.15	-0.694199
	0.86	0.548302	1.15	0.357886	1.85	0.327781	2.15	0.869893
	0.86	0.998466	1.15	0.248281	1.85	0.404486	2.15	-0.527586
	0.86	0.156985	1.15	0.29226	1.85	0.427065	2.15	0.0106483
		0.540172		0.560238		0.40104		0.378567
		1.12651		1.10301		0.442251		0.934531
		0.540172		0.560238		0.40104		0.378567
		1.12651		1.10301		0.442251		0.934531

## Sheet: Finger_tapping
x	SMA_ON	x	SMA_OFF	x	Vermis_ON	x	Vermis_OFF
0.88	0.228881	1.12	0.0722478	1.88	0.399486	2.11	0.199863
0.88	0.205563	1.12	0.0791965	1.88	-0.149816	2.11	0.139982
0.88	0.258667	1.12	1.03121	1.88	0.0313564	2.11	0.458083
0.88	0.55699	1.12	0.803254	1.88	-0.0203515	2.11	1.74258
0.88	0.367975	1.12	1.27933	1.88	0.30667	2.11	0.555036				SMA	Vermis			SMA	Vermis
0.88	0.779284	1.12	0.0490732	1.88	1.05507	2.11	-0.530337			Mask-On	0.3	0.25		Mask-On	0.608035	0.833967
0.88	0.480373	1.12	0.3734	1.88	0.0895576	2.11	0.0159131			Mask-Off	0.4	0.3		Mask-Off	0.944442	0.569776
0.88	0.132458	1.12	0.233956	1.88	1.89827	2.11	0.307523
0.88	1.43891	1.12	2.18877	1.88	0.752846	2.11	0.514074
0.88	0.556109	1.12	0.202869	1.88	0.0991267	2.11	0.0355892
0.88	-0.0984304	1.12	0.17468	1.88	0.260339	2.11	0.276681
0.88	0.182009	1.12	0.496892	1.88	0.162501	2.11	0.542636
0.88	0.266366	1.12	0.130822	1.88	0.130378	2.11	0.0744679
0.88	-0.0605531	1.12	0.311443	1.88	0.643615	2.11	0.131149
0.88	1.55362	1.12	3.24577	1.88	0.208958	2.11	0.355816
0.88	-0.789899	1.12	-0.42883	1.88	0.891652	2.11	1.29714
0.88	-0.453164	1.12	-0.213173	1.88	0.658164	2.11	0.301214
0.88	-0.321856	1.12	0.133272	1.88	0.0698394	2.11	0.123786
0.88	1.26783	1.12	2.56482	1.88	2.78836	2.11	0.269569
0.88	-0.863292	1.12	-0.754598	1.88	-0.959715	2.11	-0.804047
0.88	-0.308137	1.12	-0.0253529	1.88	-1.60086	2.11	-0.303609
0.88	0.578192	1.12	-0.383532	1.88	-1.14405	2.11	-0.387324
0.88	1.06397	1.12	-0.059153	1.88	1.38066	2.11	1.85339
0.88	0.391367	1.12	0.107385	1.88	0.597602	2.11	1.02331
0.88	0.133503	1.12	-0.338761	1.88	0.375623	2.11	0.986974
0.88	1.94443	1.12	0.195072	1.88	0.085317	2.11	0.448094
0.88	0.160051	1.12	-0.161256	1.88	0.0774161	2.11	-0.220317
0.88	0.00764461	1.12	-0.2278	1.88	-0.174867	2.11	0.322883
0.88	0.209127	1.12	-0.165151	1.88	-0.917664	2.11	-0.185929
0.88	0.143763	1.12	0.425284	1.88	1.12893	2.11	0.115195
0.88	0.142044	1.12	2.1355	1.88	-0.25097	2.11	-0.0978638
0.88	0.654509	1.12	-0.345203	1.88	0.814957	2.11	-0.199221
0.88	0.170376	1.12	1.82182	1.88	-0.0627543	2.11	0.852125
0.88	-0.195005	1.12	-0.0354439	1.88	-0.667307	2.11	0.257984
0.88	-0.150242	1.12	-0.830213	1.88	-0.308307	2.11	0.110593
	0.303813		0.402503		0.247144		0.302372
	0.608035		0.944442		0.833967		0.569776
	0.303813		0.402503		0.247144		0.302372
	0.608035		0.944442		0.833967		0.569776

## Sheet: Angry-Happy
x	Angry>Happy:Amyg.L-On	x	Angry>Happy:Amyg.L-Off	x	Angry>Happy:Amyg.R-On	x	Angry>Happy:Amyg.R-Off
0.85	0.252805	1.14	0.0355012	1.85	0.0955833	2.13	1.22336
0.85	0.255411	1.14	0.222183	1.85	-0.441271	2.13	1.21642			Angry>Happy:Amyg.L	Angry>Happy:Amyg.R			Angry>Happy:Amyg.L	Angry>Happy:Amyg.R
0.85	0.338719	1.14	0.131789	1.85	0.209464	2.13	0.107425		Mask-On	0.63	0.61		Mask-On	0.685608	0.798534
0.85	-0.310017	1.14	-0.0697346	1.85	-0.483332	2.13	-0.187757		Mask-Off	0.66	0.63		Mask-Off	0.708446	0.565716
0.85	1.91139	1.14	2.34701	1.85	2.20799	2.13	1.10166
0.85	1.14091	1.14	0.00955353	1.85	1.61493	2.13	1.01465
0.85	1.06045	1.14	1.01124	1.85	1.80862	2.13	1.00772
0.85	2.3984	1.14	2.02876	1.85	1.17454	2.13	1.07062
0.85	1.26349	1.14	0.0936957	1.85	-0.173709	2.13	0.0460939
0.85	-0.341998	1.14	-0.0501187	1.85	-0.0909329	2.13	0.17165
0.85	1.27306	1.14	1.38446	1.85	0.309488	2.13	0.338632
0.85	1.1341	1.14	1.01987	1.85	-0.0425624	2.13	-0.0191916
0.85	0.187192	1.14	0.875775	1.85	1.88797	2.13	1.10168
0.85	0.282091	1.14	0.155822	1.85	0.321109	2.13	1.11589
0.85	-0.00868883	1.14	0.508086	1.85	0.0517563	2.13	0.354356
0.85	0.0535684	1.14	0.300812	1.85	-0.0954588	2.13	0.247443
0.85	-0.213684	1.14	0.182268	1.85	-0.36675	2.13	0.103392
0.85	-0.0007843	1.14	0.0886492	1.85	1.214	2.13	1.01837
0.85	1.01091	1.14	1.74601	1.85	1.09098	2.13	1.6535
0.85	1.02223	1.14	1.65832	1.85	1.19787	2.13	1.11657
0.85	1.30188	1.14	1.20123	1.85	1.27226	2.13	1.17174
0.85	1.64312	1.14	0.0200136	1.85	1.28048	2.13	0.423258
0.85	1.34484	1.14	0.0940088	1.85	1.40105	2.13	1.08311
0.85	1.06434	1.14	0.103633	1.85	-0.000287286	2.13	0.0934315
0.85	1.05037	1.14	1.06072	1.85	1.04557	2.13	1.33089
0.85	1.28578	1.14	0.196532	1.85	1.08563	2.13	1.1238
0.85	0.596072	1.14	0.0695376	1.85	-0.603381	2.13	-0.125027
0.85	0.000891276	1.14	0.329481	1.85	1.02013	2.13	1.29834
0.85	0.0431415	1.14	0.0408772	1.85	-0.0174628	2.13	1.01162
0.85	0.397867	1.14	1.0837	1.85	-0.281165	2.13	0.107445
0.85	0.0604092	1.14	1.05671	1.85	1.07807	2.13	1.0058
0.85	0.0135275	1.14	2.2313	1.85	-0.213112	2.13	-0.256467
0.85	0.278682	1.14	1.02936	1.85	1.19317	2.13	-0.0143995
0.85	0.0690063	1.14	0.791434	1.85	1.52951	2.13	0.0296131
0.85	0.0696069	1.14	0.176341	1.85	-0.00627477	2.13	0.0113134
	0.626546		0.661853		0.607842		0.631342
	0.685608		0.708446		0.798534		0.565716
	0.626546		0.661853		0.607842		0.631342
	0.685608		0.708446		0.798534		0.565716

## Sheet: Angry-Neutral
x	Angry>Ne:Amyg.L-On	x	Angry>Happy:Amyg.L-Off	x	Angry>Happy:Amyg.R-On	x	Angry>Happy:Amyg.R-Off
0.85	1.38479	1.14	1.69452	1.85	1.99967	2.13	1.14846
0.85	1.11158	1.14	1.56858	1.85	1.17522	2.13	1.22194
0.85	1.56127	1.14	1.88579	1.85	1.26221	2.13	-0.126412
0.85	-1.15968	1.14	-1.1162	1.85	-0.101442	2.13	-0.119165
0.85	-1.56789	1.14	-1.17512	1.85	-0.00125479	2.13	-0.112116
0.85	1.98337	1.14	-1.00133	1.85	1.22196	2.13	-0.176719
0.85	-1.0006	1.14	1.56412	1.85	-0.118397	2.13	1.11165					Angry>Neutral:Amyg.L	Angry>Neutral:Amyg.R			Angry>Neutral:Amyg.L	Angry>Neutral:Amyg.R
0.85	1.77311	1.14	1.15617	1.85	3.16536	2.13	1.11428				Mask-On	0.68	0.67		Mask-On	1.14028	1.06371
0.85	1.29261	1.14	-0.165627	1.85	-1.11591	2.13	-0.142881				Mask-Off	0.69	0.68		Mask-Off	1.02055	1.06205
0.85	-1.18712	1.14	1.5659	1.85	1.14957	2.13	1.25197
0.85	1.13438	1.14	1.12885	1.85	1.17162	2.13	-0.112972
0.85	1.58791	1.14	1.12217	1.85	-0.117272	2.13	-1.11544
0.85	1.11489	1.14	1.14121	1.85	1.11611	2.13	1.11765
0.85	1.19782	1.14	-1.14972	1.85	1.16271	2.13	-1.13589
0.85	1.12216	1.14	1.24159	1.85	1.12662	2.13	2.12142
0.85	1.19274	1.14	1.18341	1.85	2.12181	2.13	1.11566
0.85	-0.119487	1.14	1.22447	1.85	-1.29522	2.13	1.27154
0.85	-0.117449	1.14	-1.16117	1.85	1.15186	2.13	-0.100546
0.85	1.16284	1.14	2.71913	1.85	1.11111	2.13	1.95184
0.85	1.73545	1.14	1.25792	1.85	1.36427	2.13	1.23756
0.85	1.45112	1.14	-0.136688	1.85	1.41873	2.13	-1.01011
0.85	-0.126973	1.14	1.15491	1.85	-1.11868	2.13	1.15121
0.85	1.58275	1.14	1.31545	1.85	1.58167	2.13	1.16489
0.85	1.14483	1.14	1.32158	1.85	1.1217	2.13	3.27294
0.85	0.191735	1.14	1.11511	1.85	1.12852	2.13	-1.11558
0.85	1.66689	1.14	1.74579	1.85	1.14965	2.13	1.87164
0.85	-1.13552	1.14	1.13645	1.85	-1.40003	2.13	1.11959
0.85	-1.13135	1.14	-0.141582	1.85	-1.11213	2.13	-0.117357
0.85	2.11572	1.14	-0.136434	1.85	1.18155	2.13	-0.113752
0.85	-0.21443	1.14	-0.149351	1.85	-0.173458	2.13	1.77772
0.85	2.17331	1.14	-0.179393	1.85	1.23435	2.13	1.18787
0.85	-0.163419	1.14	1.12365	1.85	-0.113289	2.13	-0.169969
0.85	1.13956	1.14	-0.139113	1.85	1.14825	2.13	2.11611
0.85	-1.02017	1.14	1.21192	1.85	-0.127415	2.13	1.13563
0.85	1.77216	1.14	0.157414	1.85	-0.112156	2.13	-0.166452
	0.675684		0.688125		0.667368		0.675035
	1.14028		1.02055		1.06371		1.06205
	0.675684		0.688125		0.667368		0.675035
	1.14028		1.02055		1.06371		1.06205

## Sheet: Happy-Neutral
x	Angry>Happy:Amyg.L_ON	x	Angry>Happy:Amyg.L_OFF	x	Angry>Happy:Amyg.R_ON	x	Angry>Happy:Amyg.R_OFF
0.85	1.17866	1.14	1.35147	1.85	1.11471	2.13	1.15136
0.85	1.43851	1.14	1.12579	1.85	1.53958	2.13	1.15151				Happy>Neutral:Amyg.L	Happy>Neutral:Amyg.R			Happy>Neutral:Amyg.L	Happy>Neutral:Amyg.R
0.85	1.15122	1.14	1.17612	1.85	0.171915	2.13	1.1127			Mask-On	0.68	0.69		Mask-On	0.623412	0.528298
0.85	1.14541	1.14	0.181834	1.85	1.11968	2.13	1.17322			Mask-Off	0.69	0.7		Mask-Off	0.642045	0.577466
0.85	0.711846	1.14	1.89147	1.85	0.613162	2.13	1.18815
0.85	1.11113	1.14	0.135215	1.85	1.18811	2.13	0.138886
0.85	0.158165	1.14	1.19685	1.85	0.177999	2.13	1.19416
0.85	0.229145	1.14	1.11123	1.85	0.195576	2.13	1.18944
0.85	1.13373	1.14	0.11128	1.85	1.16192	2.13	0.194398
0.85	-1.26222	1.14	-1.23112	1.85	1.26464	2.13	1.11781
0.85	0.139898	1.14	1.33572	1.85	-0.242537	2.13	1.1187
0.85	0.135111	1.14	1.11719	1.85	0.986632	2.13	0.121974
0.85	1.19722	1.14	1.18612	1.85	1.11368	2.13	1.1197
0.85	0.182749	1.14	0.111853	1.85	0.154517	2.13	1.17811
0.85	1.13918	1.14	0.239942	1.85	0.171787	2.13	0.21265
0.85	1.16487	1.14	0.112242	1.85	1.25194	2.13	0.171496
0.85	1.19111	1.14	1.15175	1.85	1.16814	2.13	-1.18622
0.85	0.181679	1.14	0.256871	1.85	0.156819	2.13	0.234915
0.85	1.15178	1.14	0.453817	1.85	1.11252	2.13	0.361145
0.85	1.28916	1.14	1.4427	1.85	0.229111	2.13	1.01119
0.85	1.17836	1.14	1.11128	1.85	1.16567	2.13	1.17591
0.85	0.618753	1.14	0.247465	1.85	0.279495	2.13	0.335852
0.85	-0.163465	1.14	1.28121	1.85	0.117443	2.13	0.317297
0.85	0.136462	1.14	0.157111	1.85	1.11782	2.13	1.17129
0.85	1.11932	1.14	1.15136	1.85	0.136148	2.13	1.15755
0.85	0.115819	1.14	0.144922	1.85	1.11716	2.13	0.129596
0.85	1.56662	1.14	1.23194	1.85	1.36179	2.13	1.26121
0.85	0.112862	1.14	0.197294	1.85	1.11619	2.13	1.18893
0.85	1.19661	1.14	1.11528	1.85	1.11348	2.13	0.181315
0.85	1.18843	1.14	0.111186	1.85	1.11362	2.13	0.114716
0.85	1.1276	1.14	0.147855	1.85	0.119731	2.13	0.11199
0.85	0.171168	1.14	1.26347	1.85	0.192716	2.13	1.11766
0.85	0.232948	1.14	0.113135	1.85	0.119895	2.13	1.12276
0.85	0.138437	1.14	1.21678	1.85	0.143147	2.13	1.11735
0.85	0.129547	1.14	0.314344	1.85	0.118833	2.13	0.107366
	0.675367		0.693228		0.68523		0.701888
	0.623412		0.642045		0.528298		0.577466
	0.675367		0.693228		0.68523		0.701888
	0.623412		0.642045		0.528298		0.577466
